# Supplementary material for: Intra-individual changes in DNA methylation not mediated by cell-type composition are correlated with aging during childhood
Source: Clin Epigenetics. 2016 Oct 21;8:110. doi: 10.1186/s13148-016-0277-3 (PMC5073885; doi:10.1186/s13148-016-0277-3)
Supplement: Additional file 4: Table S1. — EpiTYPER results. (XLSX 31 kb) [file 13148_2016_277_MOESM4_ESM.xlsx]

## Sheet: Sheet1
Table S2
Gene	Chr	Position	p-value
SOCS3	17	76354927	8.12e-13
SOCS3	17	76354934	<2.2e-16
SOCS3	17	76354947_76354955	<2.2e-16
SOCS3	17	76354963_76354965	<2.2e-16
SOCS3	17	76354981_76354984_76354990	6.66e-15
SOCS3	17	76355009_76355014_76355017_76355020	1.11e-16
SOCS3	17	76355029	2.22e-16
SOCS3	17	76355044	2.22e-16
SOCS3	17	76355061	<2.2e-16
SOCS3	17	76355068	1.11e-15
SOCS3	17	76355089	1.33e-15
SOCS3	17	76355115	<2.2e-16
SOCS3	17	76355136	1.42e-06
SOCS3	17	76355146_76355149_76355152	9.37e-06
CMYA5	5	78985530	0.005
CMYA5	5	78985545_78985551	9.64e-14
CMYA5	5	78985562	5.85e-06
CMYA5	5	78985612	7.62e-05
CMYA5	5	78985617_78985623	4.65e-06
CMYA5	5	78985662	6.44e-06
CMYA5	5	78985720	3.50e-05
CMYA5	5	78985729	0.0003
CMYA5	5	78985735	6.45e-06
CMYA5	5	78985740_78985742	3.81e-05
CMYA5	5	78985754_78985760	3.03e-11
CMYA5	5	78985772_78985778	6.99e-11
CMYA5	5	78985781	1.22e-07
CMYA5	5	78985795	0.0003
CMYA5	5	78985800	3.86e-12
CMYA5	5	78985825	6.45e-06
CMYA5	5	78985832	1.22e-07
CMYA5	5	78985846_78985849_78985852	5.67e-09
CMYA5	5	78985858	6.45e-06
CMYA5	5	78985870	6.45e-06
CMYA5	5	78985884_78985886	0.0003
CMYA5	5	78985900	5.30e-07
ECEL1P2	2	233251375	<2.2e-16
ECEL1P2	2	233251436	<2.2e-16
ECEL1P2	2	233251441_233251444_233251448	2.22e-16
ECEL1P2	2	233251458_233251460_233251462	<2.2e-16
ECEL1P2	2	233251469_233251474	<2.2e-16
ECEL1P2	2	233251484	1.11e-16
ECEL1P2	2	233251492_233251497	3.60e-13
PEAR1	1	156883193	2.79e-07
PEAR1	1	156883222	3.89e-15
PEAR1	1	156883282_156883285	<2.2e-16
PEAR1	1	156883324	2.21e-13
PEAR1	1	156883344_156883346	<2.2e-16
PEAR1	1	156883372_156883374	2.37e-10
PEAR1	1	156883398	1.28e-07
PEAR1	1	156883436	9.00e-11
PEAR1	1	156883492	6.75e-10
SOX18	20	62679365_62679369_62679377	9.94e-05
SOX18	20	62679425_62679427_62679444	2.01e-08
SOX18	20	62679450	0.0243
SOX18	20	62679453_62679455	1.27e-06
SOX18	20	62679459_62679464	1.05e-05
SOX18	20	62679468	1.23e-08
SOX18	20	62679509_62679512	0.0024
SOX18	20	62679515_62679524	1.49e-09
SOX18	20	62679536	0.0243
SOX18	20	62679570_62679572	0.00054
TRIP6	7	100463583	<2.2e-16
TRIP6	7	100463591	<2.2e-16
TRIP6	7	100463610	<2.2e-16
TRIP6	7	100463619	<2.2e-16
TRIP6	7	100463657	<2.2e-16
TRIP6	7	100463759	<2.2e-16
TRIP6	7	100463771_100463775_100463781	<2.2e-16
TRIP6	7	100463812_100463821_100463825	<2.2e-16
TRIP6	7	100463832_100463838	<2.2e-16
