# Supplementary material for: Intra-individual changes in DNA methylation not mediated by cell-type composition are correlated with aging during childhood
Source: Clin Epigenetics. 2016 Oct 21;8:110. doi: 10.1186/s13148-016-0277-3 (PMC5073885; doi:10.1186/s13148-016-0277-3)
Supplement: Additional file 6: Table S2. — EpiTYPER primers. (XLS 26 kb) [file 13148_2016_277_MOESM6_ESM.xls]

## Sheet: primers_8_genes_Gervin_FIMM.txt
Table S3
Gene	LeftPrimerPlusTag	RightPrimerPlusTag
PEAR1	aggaagagagTTTTTGGAAAGTTTTGTTTTTGTTT	cagtaatacgactcactatagggagaaggctATAAAAACACTAATTCCTCAACCCC
ECEL1P2	aggaagagagATGGGATTTTAATTGGTTGTTGTAA	cagtaatacgactcactatagggagaaggctAAAAACCCCTAAACAAAACCACTAC
CMYA5	aggaagagagGTTTAGGGAAGAGGAGAAGTTGAGT	cagtaatacgactcactatagggagaaggctCCAAAACTTAAAAACTTAAAACAAACAAA
TRIP_SLC12A	aggaagagagTTTTTAAGATGAATAAGAATGTGGTG	cagtaatacgactcactatagggagaaggctAATCCTCAATTAACTCAACAATACCC
SOCS3	aggaagagagGTAGGTTTTTGGTTTTAGATTGGGT	cagtaatacgactcactatagggagaaggctCATAATCACCCACAACAAATTTCC
SOXI8	aggaagagagGTGGTATTGGTTAAATTGGGTT	cagtaatacgactcactatagggagaaggctACCCAAAAAAAATAACCTAAAAAAT
